# Supplementary material for: Magnetic Stirring Device for Limiting the Sedimentation of Cells inside Microfluidic Devices
Source: Sensors (Basel). 2024 Aug 2;24(15):5014. doi: 10.3390/s24155014 (PMC11314744; doi:10.3390/s24155014)
Supplement: Supplementary file 1 [file sensors-24-05014-s001.zip]

Archive with 7 entries (7 files):
- Stl_files/Conrod.stl
- Stl_files/Cylinder.stl
- Stl_files/Motor_holder.stl
- Stl_files/Support_for_conrod.stl
- Video_S1.mp4
- Video_S2.avi
- Supplementary information_proof.pdf
